# Supplementary material for: DNA nicks in both leading and lagging strand templates can trigger break-induced replication
Source: Mol Cell. 2025 Jan 2;85(1):91–106.e5. doi: 10.1016/j.molcel.2024.10.026 (PMC12095120; doi:10.1016/j.molcel.2024.10.026)
Supplement: Table S1. Recombination frequencies, related to Figures 1, 2, 4, 5, 6, and S5 [file mmc2.xlsx]

## Sheet: Table S1
Table S1: Recombination frequencies, Related to Figures 1, 2, 4, 5, 6 and S5
Relevant genotype	Cas9 variant	Position of reporter relative to SSBa	Number of colonies analysed (n)	Total Ade+ recombinant	Ade+ His+	Ade+ His-	P valuesc	Figure(s)
and	or			frequency (x 10-4)	recombinant	recombinant
strain no. and plasmid	Flp-nick			median (95% CI)b	frequency (x 10-4)	frequency (x 10-4)
	or				gene conversions (GC)	deletions (DEL)
	gpII				median (95% CI)b	median (95% CI)b
wild-type	no Cas9	flanking	11	2.8	0.8	2.308		1D
MCW9804 + pLX3				(1.923 –6.232)	(0.3846 – 2.750)	(0.6061 – 4.638)
(no gRNA)
wild-type	no Cas9	flanking	12	1.95	0.4438	1.451	total Ade+ vs MCW9804 + pLX3 total Ade+ = 0.0374	1D
MCW9804 + pLX2				(1.321 – 4.028)	(0.3719 – 0.6250)	(0.9057 – 2.639)	GC vs MCW9804 + pLX3 GC = 0.0335
(+ gRNA1)							DEL vs MCW9804 + pLX3 DEL = 0.3919
wild-type	Cas9	flanking	35	2.667	0.6316	1.725		1D, 2A
MCW9806 + pLX3				(2.035 – 3.238)	(0.4032 – 0.7463)	(1.482 – 2.000)
(no gRNA)
wild-type	Cas9	flanking	31	5482	64.1	5414	total Ade+ vs MCW9804 + pLX3 total Ade+ = <0.0001	1D, 2B
MCW9806 + pLX2				(3535 – 6754)	(35.71 – 76.27)	(3521 – 6717)	GC vs MCW9806 + pLX3 GC = <0.0001
(+ gRNA1)							DEL vs MCW9806 + pLX3 DEL = <0.0001
wild-type	Cas9d	flanking	26	2.006	0.4974	1.434		1D
MCW10067 + pLX3				(1.453 – 2.667)	(0.3021 – 0.5935)	(1.086 – 1.901)
(no gRNA)
wild-type	Cas9d	flanking	26	5.19	2.273	2.784	total Ade+ vs MCW10067 + pLX3 total Ade+ = <0.0001	1D
MCW10067 + pLX2				(1.453 – 2.667)	(0.3021 – 0.5935)	(1.086 – 1.901)	GC vs MCW10067 + pLX3 GC = <0.0001
(+ gRNA1)							DEL vs MCW10067 + pLX3 DEL = <0.0001
wild-type	Cas9nH840A	flanking	26	3.153	0.6266	2.137		1D, 2A
MCW9831 + pLX3				(2.857 – 3.413)	(0.5317 – 0.9148)	(1.595 – 2.778)
(no gRNA)
wild-type	Cas9nH840A	flanking	30	1066	85.78	987.6	GC vs MCW9806 + pLX2 GC = 0.0073	1D, 2B
MCW9831 + pLX2				(878.6 – 1174)	(79.37 – 116.0)	(783.6 – 1091)	DEL vs MCW9806 + pLX2 DEL = <0.0001
(+ gRNA1)							total Ade+ vs MCW9831 + pLX3 total Ade+ = <0.0001
							GC vs MCW9831 + pLX3 GC = <0.0001
							DEL vs MCW9831 + pLX3 DEL = <0.0001
wild-type	Cas9nD10A	flanking	27	2.681	0.8803	1.462		1D, 2A
MCW9834 + pLX3				(2.156 – 3.857)	(0.6579 – 1.262)	(1.109 – 2.621)
(no gRNA)
wild-type	Cas9nD10A	flanking	27	717	79.67	624.2	GC vs MCW9806 + pLX2 GC = 0.1679	1D, 2B
MCW9834 + pLX2				(634.1 – 872.9)	(56.34 – 115.2)	(578.1 – 758.9)	DEL vs MCW9806 +pLX2 DEL = <0.0001
(+ gRNA1)							total Ade+ vs MCW9834 + pLX3 total Ade+ = <0.0001
							GC vs MCW9834 + pLX3 GC = <0.0001
							DEL vs MCW9834 + pLX3 DEL = <0.0001
rad52-R45A	Cas9	flanking	24	2.543	0.55	1.924	total Ade+ vs MCW9806 + pLX3 total Ade+ = >0.9999	2A
MCW11139 + pLX3				(2.243 – 3.860)	(0.4132 – 0.7418)	(1.707 – 2.889)
(no gRNA)
rad52-R45A	Cas9	flanking	24	5410	0	5410	total Ade+ vs MCW9806 + pLX2 total Ade+ = >0.9999	2B
MCW11139 + pLX2				(4660 – 6002)	(0.000 – 0.000)	(4660 – 6002)
(+ gRNA1)
rad51∆	Cas9	flanking	15	26.11	0.2679	25.78	total Ade+ vs MCW9806 + pLX3 total Ade+ = <0.0001	2A
MCW11119 + pLX3				(14.91 – 43.14)	(0.1538 – 0.3676)	(14.81 – 43.03)
(no gRNA)
rad51∆	Cas9	flanking	15	5201	57.92	5092	total Ade+ vs MCW9806 + pLX2 total Ade+ = >0.9999	2B
MCW11119 + pLX2				(4267 – 8438)	(19.12 – 78.13)	(4267 – 8359)
(+ gRNA1)
rad51∆ rad52∆	Cas9	flanking	44	1.832	0	1.785	total Ade+ vs MCW9806 + pLX3 total Ade+ = 0.6243	2A
MCW11123 + pLX3				(1.451 – 2.571)	(0.000 – 0.0377)	(1.451 – 2.571)
(no gRNA)
rad51∆ rad52∆	Cas9	flanking	45	4364	11.26	4348	total Ade+ vs MCW9806 + pLX2 total Ade+ = 0.1048	2B
MCW11123 + pLX2				(4630 – 4854)	(9.934 – 14.29)	(3619 – 4842)
(+ gRNA1)
rad51-3A	Cas9	flanking	29	14.71	0.0588	14.71	total Ade+ vs MCW9806 + pLX3 total Ade+ = <0.0001	2A
MCW11127 + pLX3				(10.48 – 19.16)	(0.02857 – 0.08000)	(10.40 – 19.09)
(no gRNA)
rad51-3A	Cas9	flanking	29	6610	47.85	6542	total Ade+ vs MCW9806 + pLX2 total Ade+ = 0.1163	2B
MCW11127 + pLX2				(5611 – 7457)	(23.70 – 57.14)	(5597 – 7405)
(+ gRNA1)
rad52-R45A	Cas9nH840A	flanking	36	2.777	0.3856	1.989	total Ade+ vs MCW9831 + pLX3 total Ade+ = >0.9999	2A
MCW10347 + pLX3				(2.308 – 3.660)	(0.3344 – 0.4720)	(1.783 – 3.500)
(no gRNA)
rad52-R45A	Cas9nH840A	flanking	36	565.9	77.68	487.1	total Ade+ vs MCW9831 + pLX3 total Ade+ = 0.0017	2B
MCW10347 + pLX2				(517.2 – 634.6)	(69.51 – 81.34)	(420.1 – 557.9)	GC vs MCW9831 + pLX2 GC = 0.4272
(+ gRNA1)							DEL vs MCW9831 +pLX2 DEL = <0.0001
rad51∆	Cas9nH840A	flanking	24	22.1	0.1241	21.85	total Ade+ vs MCW9831 + pLX3 total Ade+ = <0.0001	2A
MCW10333 + pLX3				(17.79 – 31.61)	(0.1000 – 0.1748)	(17.71 – 31.50)
(no gRNA)
rad51∆	Cas9nH840A	flanking	23	3538	9.302	3531	total Ade+ vs MCW9831 + pLX2 total Ade+ = <0.0001	2B
MCW10333 + pLX2				(2952 – 4237)	(6.438 – 11.74)	(2942 – 4228)	GC vs MCW9831 + pLX2 GC = <0.0001
(+ gRNA1)							DEL vs MCW9831 +pLX2 DEL = 0.0002
rad51∆ rad52∆	Cas9nH840A	flanking	15	0.8578	0.0196	0.8578	total Ade+ vs MCW9831 + pLX3 total Ade+ = 0.012	2A
MCW10342 + pLX3				(0.6068 – 1.121)	(0.0000 – 0.02439)	(0.5825 – 1.121)
(no gRNA)
rad51∆ rad52∆	Cas9nH840A	flanking	15	769.3	1.731	768.1	total Ade+ vs MCW9831 + pLX2 total Ade+ = 0.6931	2B
MCW10342 + pLX2				(602.5 – 880.7)	(0.9346 – 2.113)	(601.8 – 878.4)	GC vs MCW9831 + pLX2 GC = <0.0001
(+ gRNA1)							DEL vs MCW9831 +pLX2 DEL = 0.6405
							GC vs MCW10333 + pLX2 GC = <0.0001
							DEL vs MCW10333 +pLX2 DEL = <0.0001
rad51-3A	Cas9nH840A	flanking	44	20.73	0.1923	20.41	total Ade+ vs MCW9831 + pLX3 total Ade+ = <0.0001	2A
MCW11130 + pLX3				(17.86 – 25.86)	(0.1227 – 0.2390)	(17.62 – 25.45)
(no gRNA)
rad51-3A	Cas9nH840A	flanking	46	3624	13.65	3606	total Ade+ vs MCW9831 + pLX2 total Ade+ = <0.0001	2B
MCW11130 + pLX2				(3119 – 3830)	(10.93 – 15.15)	(3106 – 3822)
(+ gRNA1)
rad52-R45A	Cas9nD10A	flanking	34	3.788	0.6108	2.441	total Ade+ vs MCW9834 + pLX3 total Ade+ = >0.9999	2A
MCW10343 + pLX3				(2.215 – 5.703)	(0.5024 – 0.7277)	(1.489 – 4.836)
(no gRNA)
rad52-R45A	Cas9nD10A	flanking	35	496.1	85.24	415.5	total Ade+ vs MCW9834 + pLX2 total Ade+ = 0.0069	2B
MCW10343 + pLX2				(444.6 – 585.5)	(73.58 – 93.41)	(353.8 – 484.2)	GC vs MCW9834 + pLX2 GC = >0.9999
(+ gRNA1)							DEL vs MCW9834 +pLX2 DEL = 0.0029
rad51∆	Cas9nD10A	flanking	24	9.675	0.1033	9.487	total Ade+ vs MCW9834 + pLX3 total Ade+ = 0.0001	2A
MCW10330 + pLX3				(5.419 – 16.40)	(0.0713 – 0.1493)	(5.302 – 16.35)
(no gRNA)
rad51∆	Cas9nD10A	flanking	24	3602	11.61	3587	total Ade+ vs MCW9834 + pLX2 total Ade+ = <0.0001	2B
MCW10330 + pLX2				(3412 – 4250)	(8.772 – 15.00)	(3404 – 4238)	GC vs MCW9834 + pLX2 GC = <0.0001
(+ gRNA1)							DEL vs MCW9834 +pLX2 DEL = <0.0001
rad51∆ rad52∆	Cas9nD10A	flanking	13	1.5	0.1033	1.433	total Ade+ vs MCW9834 + pLX3 total Ade+ = 0.8869	2A
MCW10335 + pLX3				(0.9231 – 4.492)	(0.000 – 0.06557)	(0.9205 – 4.426)
(no gRNA)
rad51∆ rad52∆	Cas9nD10A	flanking	24	1167	1.208	1166	total Ade+ vs MCW9834 + pLX2 total Ade+ = >0.9999	2B
MCW10335 + pLX2				(667.1 – 1476)	(1.053 – 1.389)	(666.3 – 1474)	GC vs MCW9834 + pLX2 GC = <0.0001
(+ gRNA1)							DEL vs MCW9834 +pLX2 DEL = 0.1479
							GC vs MCW10330 + pLX2 GC = <0.0001
							DEL vs MCW10330 +pLX2 DEL = <0.0001
rad51-3A	Cas9nD10A	flanking	12	18.54 (13.80 – 23.80)	0.1599 (0.0838 – 0.2000)	18.42 (13.60 – 23.73)	total Ade+ vs MCW9834 + pLX3 total Ade+ = <0.0001	2A
MCW11137 + pLX3
(no gRNA)
rad51-3A	Cas9nD10A	flanking	12	3152	10.81	3139	total Ade+ vs MCW9834 + pLX2 total Ade+ = 0.0005	2B
MCW11137 + pLX2				(2839 – 3775)	(6.897 – 16.85)	(2829 – 3764)
(+ gRNA1)
wild-type	no Cas9	0.7 kb down-stream	30	2.437	0.9568	1.829		4A
MCW7229 + pLX3				(2.186 – 3.715)	(0.7979 – 1.246)	(1.285 – 2.409)
(no gRNA)
wild-type	no Cas9	0.7 kb down-stream	29	2.459	0.8466	1.535	total Ade+ vs MCW7229 + pLX3 total Ade+ = 0.69	4A
MCW7229 + pLX32				(1.977 – 3.705)	(0.6119 – 1.011)	(1.127 – 2.784)
(+ gRNA2)
wild-type	Cas9	0.7 kb down-stream	14	1.96	0.6598	1.435		4A
MCW10229 + pLX3				(1.601 – 3.185)	(0.4825 – 0.8635)	(1.111 – 2.332)
(no gRNA)
wild-type	Cas9	0.7 kb down-stream	14	2.543	0.6737	2.196	total Ade+ vs MCW10229 + pLX3 total Ade+ = 0.7345	4A
MCW10229 + pLX32				(1.406 – 4.167)	(0.4219 – 0.9820)	(0.7884 – 3.086)
(+ gRNA2)
wild-type	Cas9d	0.7 kb down-stream	26	2.207	0.7349	1.34		4A
MCW10072 + pLX3				(1.775 – 3.452)	(0.5230 – 1.031)	(1.034 – 1.976)
(no gRNA)
wild-type	Cas9d	0.7 kb down-stream	21	2.227	0.65	1.445	total Ade+ vs MCW10072 + pLX3 total Ade+ = 0.7306	4A
MCW10072 + pLX32				(1.873 – 3.322)	(0.5272 – 0.9140)	(1.237 – 2.066)
(+ gRNA2)
wild-type	Cas9nH840A	0.7 kb down-stream	27	2.507	0.6884	1.186		4A, 4B
MCW10236 + pLX3				(1.560 – 3.384)	(0.4926 – 1.262)	(0.9697 – 2.150)
(no gRNA)
wild-type	Cas9nH840A	0.7 kb down-stream	26	34.06	3.42	30.43	total Ade+ vs MCW10236 + pLX3 total Ade+ = <0.0001	4A, 4B
MCW10236 + pLX32				(30.25 – 47.30)	(2.182 – 4.198)	(27.05 – 42.29)
(+ gRNA2)
wild-type	Cas9nD10A	0.7 kb down-stream	26	2.164	0.6695	1.37		4A, 4B
MCW10232 + pLX3				(1.685 – 2.654)	(0.4134 – 0.9804)	(1.077 – 1.857)
(no gRNA)
wild-type	Cas9nD10A	0.7 kb down-stream	27	122.3	12.01	105.6	total Ade+ vs MCW10232 + pLX3 total Ade+ = <0.0001	4A, 4B
MCW10232 + pLX32				(47.71 – 157.6)	(6.838 – 17.77)	(29.52 – 135.1)
(+ gRNA2)
rad52-R45A	Cas9nH840A	0.7 kb down-stream	22	4.435	0.597	3.586		4B
MCW10684 + pLX3				(3.497 – 6.014)	(0.4706 – 1.074)	(2.727 – 5.030)
(no gRNA)
rad52-R45A	Cas9nH840A	0.7 kb down-stream	24	53.07	17.31	34.51	total Ade+ vs MCW10236 + pLX32 total Ade+ = 0.8292	4B
MCW10684 + pLX32				(40.00 – 71.58)	(12.82 – 24.84)	(20.47 – 54.83)	total Ade+ vs MCW10684 + pLX3 total Ade+ = <0.0001
(+ gRNA2)
rad51∆	Cas9nH840A	0.7 kb down-stream	48	11.82	0.0628	11.66		4B
MCW10688 + pLX3				(10.20 – 14.14)	(0.04975 – 0.08163)	(10.16 – 13.36)
(no gRNA)
rad51∆	Cas9nH840A	0.7 kb down-stream	48	12.82	0	12.82	total Ade+ vs MCW10236 + pLX32 total Ade+ = 0.0131	4B
MCW10688 + pLX32				(9.357 – 18.33)	(0.000 – 0.000)	(9.341 – 18.14)	total Ade+ vs MCW10688 + pLX3 total Ade+ = 0.6589
(+ gRNA2)
rad51∆ rad52∆	Cas9nH840A	0.7 kb down-stream	24	1.324	0.03573	1.281		4B
MCW10696 + pLX3				(0.8333 – 2.069)	(0.000 – 0.06897)	(0.8333 – 2.000)
(no gRNA)
rad51∆ rad52∆	Cas9nH840A	0.7 kb down-stream	24	2.898	0.03792	2.838	total Ade+ vs MCW10236 + pLX32 total Ade+ = <0.0001	4B
MCW10696 + pLX32				(2.082 – 4.032)	(0.000 – 0.1053)	(2.016 – 3.911)	total Ade+ vs MCW10696 + pLX3 total Ade+ = 0.0008
(+ gRNA2)
pfh1-mt*	Cas9nH840A	0.7 kb down-stream	24	5.399	1.054	4.396		4B
MCW11174 + pLX3				(3.471 – 7.500)	(0.5783 – 1.737)	(2.697 – 7.257)
(no gRNA)
pfh1-mt*	Cas9nH840A	0.7 kb down-stream	48	8.959	1.134	6.837	total Ade+ vs MCW10236 + pLX32 total Ade+ = <0.0001	4B
MCW11174 + pLX32				(7.765 – 10.72)	(1.014– 1.480)	(6.360 – 9.747)	total Ade+ vs MCW11174 + pLX3 total Ade+ = <0.0001
(+ gRNA2)
cdc27-D1	Cas9nH840A	0.7 kb down-stream	12	1.119	0.241	0.7341		4B
MCW11154 + pLX3				(0.7570 – 1.558)	(0.06349 – 0.3288)	(0.5283 – 1.289)
(no gRNA)
cdc27-D1	Cas9nH840A	0.7 kb down-stream	11	3.929	0.3559	3.025	total Ade+ vs MCW10236 + pLX32 total Ade+ = <0.0001	4B
MCW11154 + pLX32				(2.034 – 8.235)	(0.1572 – 1.343)	(1.864 – 8.039)	total Ade+ vs MCW11154 + pLX3 total Ade+ = <0.0001
(+ gRNA2)
rad52-R45A	Cas9nD10A	0.7 kb down-stream	22	3.935	0.758	3.179		4B
MCW10682 + pLX3				(3.415 – 5.414)	(0.6140 – 0.9804)	(2.833 – 3.911)
(no gRNA)
rad52-R45A	Cas9nD10A	0.7 kb down-stream	24	122.8	20.38	101.5	total Ade+ vs MCW10232 + pLX32 total Ade+ = >0.9999	4B
MCW10682 + pLX32				(88.61 – 159.0)	(14.93 – 25.19)	(69.48 – 113.1)	total Ade+ vs MCW10682 + pLX3 total Ade+ = <0.0001
(+ gRNA2)
rad51∆	Cas9nD10A	0.7 kb down-stream	36	10.91	0.07209	10.85		4B
MCW10686 + pLX3				(9.604 – 13.41)	(0.05063 – 0.08163)	(9.567 – 13.41)
(no gRNA)
rad51∆	Cas9nD10A	0.7 kb down-stream	35	13.58	0	13.21	total Ade+ vs MCW10232 + pLX32 total Ade+ = <0.0001	4B
MCW10686 + pLX32				(9.766 – 15.92)	(0.000 – 0.000)	(9.766 – 15.92)	total Ade+ vs MCW10686 + pLX3 total Ade+ = 0.3922
(+ gRNA2)
rad51∆ rad52∆	Cas9nD10A	0.7 kb down-stream	24	0.7123	0.01279	0.6696		4B
MCW10694 + pLX3				(0.4314 – 1.769)	(0.000 – 0.03846)	(0.4314 – 1.661)
(no gRNA)
rad51∆ rad52∆	Cas9nD10A	0.7 kb down-stream	23	1.919	0.02375	1.919	total Ade+ vs MCW10232 + pLX32 total Ade+ = <0.0001	4B
MCW10694 + pLX32				(1.049 – 2.778)	(0.000 – 0.04202)	(1.014 – 2.778)	total Ade+ vs MCW10694 + pLX3 total Ade+ = 0.0008
(+ gRNA2)
pfh1-mt*	Cas9nD10A	0.7 kb down-stream	24	3.847	0.8886	2.901		4B
MCW11178 + pLX3				(3.004 – 5.000)	(0.7132 – 1.205)	(2.257 – 3.496)
(no gRNA)
pfh1-mt*	Cas9nD10A	0.7 kb down-stream	56	30.1	2.443	27.03	total Ade+ vs MCW10232 + pLX32 total Ade+ = 0.0192	4B
MCW11178 + pLX32				(21.36 – 42.31)	(2.049 – 3.495)	(18.80 – 36.82)	total Ade+ vs MCW11178 + pLX3 total Ade+ = <0.0001
(+ gRNA2)
cdc27-D1	Cas9nD10A	0.7 kb down-stream	23	0.7184	0.3497	0.4237		4B
MCW11151 + pLX3				(0.6169 – 1.198)	(0.2874 – 0.5034)	(0.2521 – 0.5424)
(no gRNA)
cdc27-D1	Cas9nD10A	0.7 kb down-stream	24	2.128	0.4361	1.623	total Ade+ vs MCW10232 + pLX32 total Ade+ = <0.0001	4B
MCW11151 + pLX32				(1.356 – 6.637)	(0.2033 – 0.5952)	(1.058 – 2.619)	total Ade+ vs MCW11151 + pLX3 total Ade+ = <0.0001
(+ gRNA2)
wild-type	Cas9nH840A	~14 kb down-stream	48	3.264	0.6974	1.95		5B
MCW10178 + pLX47				(2.592 – 3.855)	(0.5310 – 1.093)	(1.629 – 2.710)
(no gRNA)
wild-type	Cas9nH840A	~14 kb down-stream	48	3.881	0.8578	2.788	total Ade+ vs MCW10178 + pLX47 total Ade+ = 0.009	5B
MCW10178 + pLX46				(3.409 – 4.348)	(0.7143 – 1.042)	(2.308 – 3.188)
(+ gRNA2)
wild-type	Cas9nD10A	~14 kb down-stream	35	2.484	0.6897	1.852		5B
MCW10174 + pLX47				(2.222 – 2.733)	(0.5580 – 0.7813)	(1.518 – 2.010)
(no gRNA)
wild-type	Cas9nD10A	~14 kb down-stream	34	5.025	1.242	3.786	total Ade+ vs MCW10174 + pLX47 total Ade+ = <0.0001	5B
MCW10174 + pLX46				(4.633 – 6.335)	(0.9828 – 1.512)	(3.235 – 4.483)
(+ gRNA2)
ori-1253∆	Cas9nH840A	~14 kb down-stream	43	5.514	1.215	4.181		5B, 6B
MCW10481 + pLX47				(4.980 – 6.354)	(0.9804 – 1.508)	(3.398 – 4.548)
(no gRNA)
ori-1253∆	Cas9nH840A	~14 kb down-stream	47	18.38	1.848	15.2	total Ade+ vs MCW10481 + pLX47 total Ade+ = <0.0001	5B, 6B
MCW10481 + pLX46				(15.43 – 21.17)	(1.310 – 2.389)	(12.74 – 17.94)
(+ gRNA2)
ori-1253∆	Cas9nD10A	~14 kb down-stream	33	5.288	0.9124	4.24		5B, 6B
MCW10473 + pLX47				(5.030 – 5.761)	(0.7991 – 1.154)	(3.700 – 4.767)
(no gRNA)
ori-1253∆	Cas9nD10A	~14 kb down-stream	36	18.96	1.641	15.86	total Ade+ vs MCW10473 + pLX47 total Ade+ = <0.0001	5B, 6B
MCW10473 + pLX46				(15.52 – 20.93)	(1.310 – 2.581)	(13.90 – 19.09)
(+ gRNA2)
ori-1253∆ ku70∆	Cas9nH840A	~14 kb down-stream	45	7.538	1.269	6.082		5B
MCW10708 + pLX47				(6.861 – 8.909)	(0.9804 – 1.581)	(5.729 – 7.333)
(no gRNA)
ori-1253∆ ku70∆	Cas9nH840A	~14 kb down-stream	48	43.61	3.745	36.81	total Ade+ vs MCW10708 + pLX47 total Ade+ = <0.0001	5B
MCW10708 + pLX46				(37.42 – 47.27)	(3.371 – 4.785)	(31.55 – 40.81)	total Ade+ vs MCW10481 + pLX46 total Ade+ = <0.0001
(+ gRNA2)
ori-1253∆ ku70∆	Cas9nD10A	~14 kb down-stream	24	7.068	1.332	5.953		5B
MCW10706 + pLX47				(6.317 – 8.715)	(0.9600 – 1.710)	(5.060 – 7.346)
(no gRNA)
ori-1253∆ ku70∆	Cas9nD10A	~14 kb down-stream	23	46.22	3.198	41.11	total Ade+ vs MCW10706 + pLX47 total Ade+ = <0.0001	5B
MCW10706 + pLX46				(42.45 – 50.24)	(2.620 – 5.333)	(36.16 – 44.27)	total Ade+ vs MCW10473 + pLX46 total Ade+ = <0.0001
(+ gRNA2)
wild-type	Cas9nH840A	flanking	17	2.653	0.6596	1.519		S5B
MCW9835 + pLX3				(2.191 – 3.353)	(0.5666 – 1.032)	(1.364 – 2.099)
(no gRNA)
wild-type	Cas9nH840A	flanking	18	1524	21.42	1501	total Ade+ vs MCW9835 + pLX3 total Ade+ = <0.0001	S5B
MCW9835 + pLX2				(1418 – 1856)	(20.20 – 23.32)	(1398 – 1835)
(+ gRNA1)
wild-type	Cas9nD10A	flanking	14	2.451	0.567	1.682		S5B
MCW9525 + pLX3				(1.854 – 3.351)	(0.4839 – 0.8537)	(1.340 – 2.022)
(no gRNA)
wild-type	Cas9nD10A	flanking	15	1069	426.5	679.5	total Ade+ vs MCW9525 + pLX3 total Ade+ = <0.0001	S5B
MCW9525 + pLX2				(954.2 – 1285)	(391.7 – 449.7)	(557.9 – 857.9)
(+ gRNA1)
wild-type	no FlpH305L	flanking	14	3.065	0.475	2.574		S5B
MCW10107 + pREP1	TS FRT			(1.833 – 5.133)	(0.2597 – 0.7725)	(1.515 – 3.991)
wild-type	FlpH305L	flanking	15	817.4	87.21	704.4	total Ade+ vs MCW10107 + pREP1 total Ade+ = <0.0001	S5B
MCW10107 + pREP1-FlpH305L	TS FRT			(744.6 – 890.1)	(76.64 – 115.9)	(640.7 – 843.4)
wild-type	no FlpH305L	flanking	15	3.032	0.5051	1.908		S5B
MCW10108 + pREP1	BS FRT			(1.939 – 3.352)	(0.3226 – 1.194)	(1.576 – 2.772)
wild-type	FlpH305L	flanking	15	1112	73.39	1038	total Ade+ vs MCW10108 + pREP1 total Ade+ = <0.0001	S5B
MCW10108 + pREP1-FlpH305L	BS FRT			(811.6 – 1311)	(57.97 – 80.75)	(757.0 – 1211)
wild-type	no gpII	flanking	21	2.727	0.3646	2.037		S5B
JSA267 + pREP1	TS gpII cleavage site			(1.650 – 3.594)	(0.2922 – 0.7009)	(1.359 – 2.673)
wild-type	gpII	flanking	23	984	40.91	914.9	total Ade+ vs JSA267 + pREP1 total Ade+ = <0.0001	S5B
JSA267 + pREP1-gpII	TS gpII cleavage site			(735.8 – 1118)	(37.74 – 64.52)	(698.1 – 1077)
wild-type	no gpII	flanking	23	2.103	0.4455	1.714		S5B
MCW1159 + pREP1	BS gpII cleavage site			(1.712 – 3.111)	(0.3571 – 0.5828)	(1.332 – 2.398)
wild-type	gpII	flanking	23	1132	40.91	1077	total Ade+ vs MCW1159 + pREP1 total Ade+ = <0.0001	S5B
MCW1159 + pREP1-gpII	BS gpII cleavage site			(1005 – 1230)	(27.56 – 63.03)	(958.7 – 1165)
ori-1253∆	no FlpH305L	13.4 kb down-stream	43	3.901	0.8198	2.805		6B
MCW10798 + pREP1	TS FRT			(3.421 – 4.923)	(0.5839 – 0.9419)	(2.121 – 3.389)
ori-1253∆	FlpH305L	13.4 kb down-stream	45	61.34	3.874	57.39	total Ade+ vs MCW10798 + pREP1 total Ade+ = <0.0001	6B
MCW10798 + pREP1-FlpH305L	TS FRT			(53.73 – 72.90)	(3.590 – 4.202)	(49.40 – 69.27)	total Ade+ vs MCW10481 + pLX46 total Ade+ = <0.0001
							total Ade+ vs MCW10473 + pLX46 total Ade+ = <0.0001
ori-1253∆	no FlpH305L	13.4 kb down-stream	16	6.518	1.162	5.231		6B
MCW10853 + pREP1	BS FRT			(4.844 – 7.964)	(0.8203 – 1.696)	(3.691 – 6.674)
ori-1253∆	FlpH305L	13.4 kb down-stream	23	61.29	4.977	50.86	total Ade+ vs MCW10853 + pREP1 total Ade+ = <0.0001	6B
MCW10853 + pREP1-FlpH305L	BS FRT			(47.09 – 98.95)	(2.913 – 7.512)	(41.26 – 95.79)	total Ade+ vs MCW10481 + pLX46 total Ade+ = <0.0001
							total Ade+ vs MCW10473 + pLX46 total Ade+ = <0.0001
ori-1253∆	no gpII	13.4 kb down-stream	43	5.956	1.783	3.792		6B
MCW10190 + pREP1	TS gpII cleavage site			(4.967 – 6.709)	(1.330 – 2.077)	(2.959 – 4.910)
ori-1253∆	gpII	13.4 kb down-stream	44	42.09	4.351	35.09	total Ade+ vs MCW10190 + pREP1 total Ade+ = <0.0001	6B
MCW10190 + pREP1-gpII	TS gpII cleavage site			(36.50 – 55.05)	(3.375 – 5.000)	(32.39 – 47.22)	total Ade+ vs MCW10481 + pLX46 total Ade+ = <0.0001
							total Ade+ vs MCW10473 + pLX46 total Ade+ = <0.0001
ori-1253∆	no gpII	13.4 kb down-stream	43	5.313	1.953	3.034		6B
MCW10194 + pREP1	BS gpII cleavage site			(4.420 – 6.196)	(1.635 – 2.110)	(2.431 – 3.840)
ori-1253∆	gpII	13.4 kb down-stream	45	72	12.53	53.5	total Ade+ vs MCW10194 + pREP1 total Ade+ = <0.0001	6B
MCW10194 + pREP1-gpII	BS gpII cleavage site			(62.20 – 93.04)	(10.26 – 14.53)	(47.90 – 63.49)	total Ade+ vs MCW10481 + pLX46 total Ade+ = <0.0001
							total Ade+ vs MCW10473 + pLX46 total Ade+ = <0.0001
pfh1+ ori-1253∆ MCW11219 + pREP1[arg3] (pOMH1)	no FlpH305L	13.4 kb down-stream	20	3.4	0.8933	2.504		6C
	TS FRT			(2.829 – 4.507)	(0.5422 – 1.123)	(1.842 – 3.315)
pfh1+ ori-1253∆ MCW11219 + pREP1[arg3]-FlpH305L (pOMH2)	FlpH305L	13.4 kb down-stream	20	31.79	1.406	28.55		6C
	TS FRT			(20.41 – 42.92)	(0.9950 – 2.288)	(18.93 – 41.15)
pfh1-m21 ori-1253∆	no FlpH305L	13.4 kb down-stream	29	5.276	0.9924	3.571		6C
MCW11226 + pREP1[arg3] (pOMH1)	TS FRT			(4.454 – 6.769)	(0.8155 – 1.717)	(3.023 – 4.487)
pfh1-m21 ori-1253∆ MCW11226 + pREP1[arg3]-FlpH305L (pOMH2)	FlpH305L	13.4 kb down-stream	30	10.15	1.821	6.738	total Ade+ vs MCW11219 + pOMH2 total Ade+ = 0.0018	6C
	TS FRT			(8.000 – 11.98)	(1.480 – 2.598)	(5.831 – 8.627)
pfh1-mt* ori-1253∆ MCW11234 + pREP1[arg3] (pOMH1)	no FlpH305L	13.4 kb down-stream	27	3.031	0.9237	2.055		6C
	TS FRT			(2.466 – 4.857)	(0.8000 – 1.298)	(1.503 – 3.125)
pfh1-m21 ori-1253∆ MCW11234 + pREP1[arg3]-FlpH305L (pOMH2)	FlpH305L	13.4 kb down-stream	28	4.16	0.959	2.88	total Ade+ vs MCW11219 + pOMH2 total Ade+ = <0.0001	6C
	TS FRT			(3.348 – 5.135)	(0.6912 – 1.135)	(2.437 – 3.679)
pfh1+ ori-1253∆ MCW11222 + pREP1[arg3] (pOMH1)	no FlpH305L	13.4 kb down-stream	19	3.826	0.7008	2.752		6C
	BS FRT			(2.868 – 4.769)	(0.4828 – 1.078)	(2.379 – 3.909)
pfh1+ ori-1253∆ MCW11222 + pREP1[arg3]-FlpH305L (pOMH2)	FlpH305L	13.4 kb down-stream	20	27.56	1.102	26.38		6C
	BS FRT			(19.72 – 42.75)	(0.7782 – 1.465)	(18.59 – 42.75)
pfh1-m21 ori-1253∆	no FlpH305L	13.4 kb down-stream	30	5.918	1.512	3.883		6C
MCW11230 + pREP1[arg3] (pOMH1)	BS FRT			(4.260 – 8.097)	(1.071 – 3.524)	(2.934 – 4.474)
pfh1-m21 ori-1253∆ MCW11230 + pREP1[arg3]-FlpH305L (pOMH2)	FlpH305L	13.4 kb down-stream	30	11.44	1.425	8.189	total Ade+ vs MCW11222 + pOMH2 total Ade+ = 0.0023	6C
	BS FRT			(7.139 – 13.05)	(1.199– 2.486)	(5.651 – 10.47)
pfh1-mt* ori-1253∆ MCW11238 + pREP1[arg3] (pOMH1)	no FlpH305L	13.4 kb down-stream	40	2.858	0.7732	1.993		6C
	BS FRT			(2.469 – 3.918)	(0.6557 – 0.9375)	(1.681 – 2.211)
pfh1-m21 ori-1253∆ MCW11238 + pREP1[arg3]-FlpH305L (pOMH2)	FlpH305L	13.4 kb down-stream	39	4.025	0.9852	2.81	total Ade+ vs MCW11222 + pOMH2 total Ade+ = <0.0001	6C
	BS FRT			(3.333 – 5.038)	(0.7860 – 1.154)	(2.533 – 3.609)
a The different recombination reporters are shown in Figures 1A, 3A, 5A, 6A, and S5A
b The values in parentheses are the 95% confidence interval.
c Details of the statistical analysis are in Table S5.
