# Supplementary material for: DNA nicks in both leading and lagging strand templates can trigger break-induced replication
Source: Mol Cell. 2025 Jan 2;85(1):91–106.e5. doi: 10.1016/j.molcel.2024.10.026 (PMC12095120; doi:10.1016/j.molcel.2024.10.026)
Supplement: Table S3. List of S. pombe strains, related to STAR Methods [file mmc3.xlsx]

## Sheet: Table S3
Table S3: S. pombe strains, Related to STAR Methods
Strain No.	Relevant genotype	Source
MCW9804	h+ ade6-M375 int::pUC8/his3+/2kb spacer/ade6-L469 ura4-D8 leu1-32 his3-D1 arg3-D4	This study
MCW9806	h+ lys1::Pnmt81-cas9-hphMX4 ade6-M375 int::pUC8/his3+/2kb spacer/ade6-L469 ura4-D8 leu1-32 his3-D1 arg3-D4	This study
MCW10067	h- lys1::Pnmt81-cas9d-hphMX4 ade6-M375 int::pUC8/his3+/2kb spacer/ade6-L469 ura4-D8 leu1-32 his3-D1 arg3-D4	This study
MCW9831	h+ lys1::Pnmt81-cas9nH840A-hphMX4 ade6-M375 int::pUC8/his3+/2kb spacer/ade6-L469 ura4-D8 leu1-32 his3-D1 arg3-D4	This study
MCW9834	h+ lys1::Pnmt81-cas9nD10A-hphMX4 ade6-M375 int::pUC8/his3+/2kb spacer/ade6-L469 ura4-D8 leu1-32 his3-D1 arg3-D4	This study
MCW11156	h+ cdc2-asM17 lys1::Pnmt81-cas9nH840A-hphMX4 ade6-M375 int::pUC8/his3+/2kb spacer/ade6-L469 ura4-D8 leu1-32 his3-D1 arg3-D4	This study
MCW11139	h+ rad52∆::rad52-R45A-kanMX6 lys1::Pnmt81-cas9-hphMX4 ade6-M375 int::pUC8/his3+/2kb spacer/ade6-L469 ura4-D8 leu1-32 his3-D1 arg3-D4	This study
MCW11119	h+ rad51∆::arg3+ lys1::Pnmt81-cas9-hphMX4 ade6-M375 int::pUC8/his3+/2kb spacer/ade6-L469 ura4-D8 leu1-32 his3-D1 arg3-D4	This study
MCW11123	h- rad51∆::arg3+ rad52∆::kanMX6 lys1::Pnmt81-cas9-hphMX4 ade6-M375 int::pUC8/his3+/2kb spacer/ade6-L469 ura4-D8 leu1-32 his3-D1 arg3-D4	This study
MCW11127	h+ rad51∆::rad51-R152A-R324A-K334A-kanMX6 lys1::Pnmt81-cas9-hphMX4 ade6-M375 int::pUC8/his3+/2kb spacer/ade6-L469 ura4-D8 leu1-32 his3-D1 arg3-D4	This study
MCW10347	h+ rad52∆::rad52-R45A-kanMX6 lys1::Pnmt81-cas9nH840A-hphMX4 ade6-M375 int::pUC8/his3+/2kb spacer/ade6-L469 ura4-D8 leu1-32 his3-D1 arg3-D4	This study
MCW10333	h+ rad51∆::arg3+ lys1::Pnmt81-cas9nH840A-hphMX4 ade6-M375 int::pUC8/his3+/2kb spacer/ade6-L469 ura4-D8 leu1-32 his3-D1 arg3-D4	This study
MCW10342	h+ rad51∆::arg3+ rad52∆::kanMX6 lys1::Pnmt81-cas9nH840A-hphMX4 ade6-M375 int::pUC8/his3+/2kb spacer/ade6-L469 ura4-D8 leu1-32 his3-D1 arg3-D4	This study
MCW11130	h- rad51∆::rad51-R152A-R324A-K334A-kanMX6 lys1::Pnmt81-cas9nH840A-hphMX4 ade6-M375 int::pUC8/his3+/2kb spacer/ade6-L469 ura4-D8 leu1-32 his3-D1 arg3-D4	This study
MCW10343	h+ rad52∆::rad52-R45A-kanMX6 lys1::Pnmt81-cas9nD10A-hphMX4 ade6-M375 int::pUC8/his3+/2kb spacer/ade6-L469 ura4-D8 leu1-32 his3-D1 arg3-D4	This study
MCW10330	h- rad51∆::arg3+ lys1::Pnmt81-cas9nD10A-hphMX4 ade6-M375 int::pUC8/his3+/2kb spacer/ade6-L469 ura4-D8 leu1-32 his3-D1 arg3-D4	This study
MCW10335	h- rad51∆::arg3+ rad52∆::kanMX6 lys1::Pnmt81-cas9nD10A-hphMX4 ade6-M375 int::pUC8/his3+/2kb spacer/ade6-L469 ura4-D8 leu1-32 his3-D1 arg3-D4	This study
MCW11137	h+ rad51∆::rad51-R152A-R324A-K334A-kanMX6 lys1::Pnmt81-cas9nD10A-hphMX4 ade6-M375 int::pUC8/his3+/2kb spacer/ade6-L469 ura4-D8 leu1-32 his3-D1 arg3-D4	This study
MCW10229	h+ lys1::Pnmt81-cas9-hphMX4 (12.4 kb from ade6)int::ade6-M375 int::pUC8/his3+/ade6-L469/kanMX6 ade6-D1 ura4-D18 his3-D1 leu1-32 arg3-D4	This study
MCW11256	h+ rad51∆::arg3+ lys1::Pnmt81-cas9-hphMX4 (12.4 kb from ade6)int::ade6-M375 int::pUC8/his3+/ade6-L469/kanMX6 ade6-D1 ura4-D18 his3-D1 leu1-32 arg3-D4	This study
MCW11260	h- rad51∆::arg3+ rad52∆::ura4+ lys1::Pnmt81-cas9-hphMX4 (12.4 kb from ade6)int::ade6-M375 int::pUC8/his3+/ade6-L469/kanMX6 ade6-D1 ura4-D18 his3-D1 leu1-32 arg3-D4	This study
MCW11158	h- ku70∆::argMX4 lys1::Pnmt81-cas9-hphMX4 (12.4 kb from ade6)int::ade6-M375 int::pUC8/his3+/ade6-L469/kanMX6 ade6-D1 ura4-D18 his3-D1 leu1-32 arg3-D4	This study
MCW11296	h+ ku80∆::natMX4 rad51∆::arg3+ rad52∆::ura4+ lys1::Pnmt81-cas9-hphMX4 (12.4 kb from ade6)int::ade6-M375 int::pUC8/his3+/ade6-L469/kanMX6 ade6-D1 ura4-D18 his3-D1 leu1-32 arg3-D4	This study
MCW10236	h- lys1::Pnmt81-cas9nH840A-hphMX4 (12.4 kb from ade6)int::ade6-M375 int::pUC8/his3+/ade6-L469/kanMX6 ade6-D1 ura4-D18 his3-D1 leu1-32 arg3-D4	This study
MCW10688	h+ rad51∆::arg3+ lys1::Pnmt81-cas9nH840A-hphMX4 (12.4 kb from ade6)int::ade6-M375 int::pUC8/his3+/ade6-L469/kanMX6 ade6-D1 ura4-D18 his3-D1 leu1-32 arg3-D4	This study
MCW10696	h+ rad51∆::arg3+ rad52∆::ura4+ lys1::Pnmt81-cas9nH840A-hphMX4 (12.4 kb from ade6)int::ade6-M375 int::pUC8/his3+/ade6-L469/kanMX6 ade6-D1 ura4-D18 his3-D1 leu1-32 arg3-D4	This study
MCW10680	h- ku70∆::argMX4 lys1::Pnmt81-cas9nH840A-hphMX4 (12.4 kb from ade6)int::ade6-M375 int::pUC8/his3+/ade6-L469/kanMX6 ade6-D1 ura4-D18 his3-D1 leu1-32 arg3-D4	This study
MCW11266	h- ku80∆::natMX4 rad51∆::arg3+ rad52∆::ura4+ lys1::Pnmt81-cas9nH840A-hphMX4 (12.4 kb from ade6)int::ade6-M375 int::pUC8/his3+/ade6-L469/kanMX6 ade6-D1 ura4-D18 his3-D1 leu1-32 arg3-D4	This study
MCW10232	h- lys1::Pnmt81-cas9nD10A-hphMX4 (12.4 kb from ade6)int::ade6-M375 int::pUC8/his3+/ade6-L469/kanMX6 ade6-D1 ura4-D18 his3-D1 leu1-32 arg3-D4	This study
MCW10686	h+ rad51∆::arg3+ lys1::Pnmt81-cas9nD10A-hphMX4 (12.4 kb from ade6)int::ade6-M375 int::pUC8/his3+/ade6-L469/kanMX6 ade6-D1 ura4-D18 his3-D1 leu1-32 arg3-D4	This study
MCW10694	h- rad51∆::arg3+ rad52∆::ura4+ lys1::Pnmt81-cas9nD10A-hphMX4 (12.4 kb from ade6)int::ade6-M375 int::pUC8/his3+/ade6-L469/kanMX6 ade6-D1 ura4-D18 his3-D1 leu1-32 arg3-D4	This study
MCW10678	h- ku70∆::argMX4 lys1::Pnmt81-cas9nD10A-hphMX4 (12.4 kb from ade6)int::ade6-M375 int::pUC8/his3+/ade6-L469/kanMX6 ade6-D1 ura4-D18 his3-D1 leu1-32 arg3-D4	This study
MCW11270	h- ku80∆::natMX4 rad51∆::arg3+ rad52∆::ura4+ lys1::Pnmt81-cas9nD10A-hphMX4 (12.4 kb from ade6)int::ade6-M375 int::pUC8/his3+/ade6-L469/kanMX6 ade6-D1 ura4-D18 his3-D1 leu1-32 arg3-D4	This study
MCW7229	h+ (12.4 kb from ade6)int::ade6-M375 int::pUC8/his3+/ade6-L469/kanMX6 ade6-D1 ura4-D18 his3-D1 leu1-32 arg3-D4	Jalan et al. [S1]
MCW10072	h+ lys1::Pnmt81-cas9d-hphMX4 (12.4 kb from ade6)int::ade6-M375 int::pUC8/his3+/ade6-L469/kanMX6 ade6-D1 ura4-D18 his3-D1 leu1-32 arg3-D4	This study
MCW10684	h+ rad52∆::rad52-R45A-argMX4 lys1::Pnmt81-cas9nH840A-hphMX4 (12.4 kb from ade6)int::ade6-M375 int::pUC8/his3+/ade6-L469/kanMX6 ade6-D1 ura4-D18 his3-D1 leu1-32 arg3-D4	This study
MCW11174	h+ pfh1∆::argMX4 leu1-32::pJK148-pfh1-mt*-LEU2 lys1::Pnmt81-cas9nH840A-hphMX4 (12.4 kb from ade6)int::ade6-M375 int::pUC8/his3+/ade6-L469/kanMX6 ade6-D1 ura4-D18 his3-D1 leu1-32 arg3-D4	This study
MCW11154	h- cdc27-D1 lys1::Pnmt81-cas9nH840A-hphMX4 (12.4 kb from ade6)int::ade6-M375 int::pUC8/his3+/ade6-L469/kanMX6 ade6-D1 ura4-D18 his3-D1 leu1-32 arg3-D4	This study
MCW10682	h- rad52∆::rad52-R45A-argMX4 lys1::Pnmt81-cas9nD10A-hphMX4 (12.4 kb from ade6)int::ade6-M375 int::pUC8/his3+/ade6-L469/kanMX6 ade6-D1 ura4-D18 his3-D1 leu1-32 arg3-D4	This study
MCW11178	h+ pfh1∆::argMX4 leu1-32::pJK148-pfh1-mt*-LEU2 lys1::Pnmt81-cas9nD10A-hphMX4 (12.4 kb from ade6)int::ade6-M375 int::pUC8/his3+/ade6-L469/kanMX6 ade6-D1 ura4-D18 his3-D1 leu1-32 arg3-D4	This study
MCW11151	h+ cdc27-D1 lys1::Pnmt81-cas9nD10A-hphMX4 (12.4 kb from ade6)int::ade6-M375 int::pUC8/his3+/ade6-L469/kanMX6 ade6-D1 ura4-D18 his3-D1 leu1-32 arg3-D4	This study
MCW10178	h+ lys1::Pnmt81-cas9nH840A-hphMX4 (12.4 kb from ade6)int::ade6-M375 int::pUC8/his3+/ade6-L469/ura4MX4 ade6∆::kanMX6 ura4-D18 his3-D1 leu1-32 arg3-D4	This study
MCW10174	h+ lys1::Pnmt81-cas9nD10A-hphMX4 (12.4 kb from ade6)int::ade6-M375 int::pUC8/his3+/ade6-L469/ura4MX4 ade6∆::kanMX6 ura4-D18 his3-D1 leu1-32 arg3-D4	This study
MCW10481	h- oriIII-1253∆::natMX4 lys1::Pnmt81-cas9nH840A-hphMX4 (12.4 kb from ade6)int::ade6-M375 int::pUC8/his3+/ade6-L469/ura4MX4 ade6∆::kanMX6 ura4-D18 his3-D1 leu1-32 arg3-D4	This study
MCW10473	h+ oriIII-1253∆::natMX4 lys1::Pnmt81-cas9nD10A-hphMX4 (12.4 kb from ade6)int::ade6-M375 int::pUC8/his3+/ade6-L469/ura4MX4 ade6∆::kanMX6 ura4-D18 his3-D1 leu1-32 arg3-D4	This study
MCW10708	h+ ku70∆::arg3MX4 oriIII-1253∆::natMX4 lys1::Pnmt81-cas9nH840A-hphMX4 (12.4 kb from ade6)int::ade6-M375 int::pUC8/his3+/ade6-L469/ura4MX4 ade6∆::kanMX6 ura4-D18 his3-D1 leu1-32 arg3-D4	This study
MCW10706	h- ku70∆::arg3MX4 oriIII-1253∆::natMX4 lys1::Pnmt81-cas9nD10A-hphMX4 (12.4 kb from ade6)int::ade6-M375 int::pUC8/his3+/ade6-L469/ura4MX4 ade6∆::kanMX6 ura4-D18 his3-D1 leu1-32 arg3-D4	This study
MCW10798	h- oriIII-1253∆::natMX4 (12.4 kb from ade6)int::ade6-M375 int::pUC8/his3+/ade6-L469/ura4MX4 ade6∆::FRT TS-hphMX4 ura4-D18 his3-D1 leu1-32 arg3-D4	This study
MCW10853	h- oriIII-1253∆::natMX4 (12.4 kb from ade6)int::ade6-M375 int::pUC8/his3+/ade6-L469/ura4MX4 ade6∆::FRT BS-hphMX4 ura4-D18 his3-D1 leu1-32 arg3-D4	This study
MCW10190	h+ oriIII-1253∆::natMX4 (12.4 kb from ade6)int::ade6-M375 int::pUC8/his3+/ade6-L469/ura4MX4 ade6∆::gpII cleavage site TS-hphMX4 ura4-D18 his3-D1 leu1-32 arg3-D4	This study
MCW10194	h+ oriIII-1253∆::natMX4 (12.4 kb from ade6)int::ade6-M375 int::pUC8/his3+/ade6-L469/ura4MX4 ade6∆::gpII cleavage site BS-hphMX4 ura4-D18 his3-D1 leu1-32 arg3-D4	This study
MCW11219	h? pfh1∆::kanMX6 leu1-32::pJK148-pfh1+-LEU2 oriIII-1253∆::natMX4 (12.4 kb from ade6)int::ade6-M375 int::pUC8/his3+/ade6-L469/ura4MX4 ade6∆::FRT TS-hphMX4 ura4-D18 his3-D1 leu1-32 arg3-D4	This study
MCW11226	h? pfh1∆::kanMX6 leu1-32::pJK148-pfh1-m21-LEU2 oriIII-1253∆::natMX4 (12.4 kb from ade6)int::ade6-M375 int::pUC8/his3+/ade6-L469/ura4MX4 ade6∆::FRT TS-hphMX4 ura4-D18 his3-D1 leu1-32 arg3-D4	This study
MCW11234	h? pfh1∆::kanMX6 leu1-32::pJK148-pfh1-mt*-LEU2 oriIII-1253∆::natMX4 (12.4 kb from ade6)int::ade6-M375 int::pUC8/his3+/ade6-L469/ura4MX4 ade6∆::FRT TS-hphMX4 ura4-D18 his3-D1 leu1-32 arg3-D4	This study
MCW11222	h? pfh1∆::kanMX6 leu1-32::pJK148-pfh1+-LEU2 oriIII-1253∆::natMX4 (12.4 kb from ade6)int::ade6-M375 int::pUC8/his3+/ade6-L469/ura4MX4 ade6∆::FRT BS-hphMX4 ura4-D18 his3-D1 leu1-32 arg3-D4	This study
MCW11230	h? pfh1∆::kanMX6 leu1-32::pJK148-pfh1-m21-LEU2 oriIII-1253∆::natMX4 (12.4 kb from ade6)int::ade6-M375 int::pUC8/his3+/ade6-L469/ura4MX4 ade6∆::FRT BS-hphMX4 ura4-D18 his3-D1 leu1-32 arg3-D4	This study
MCW11238	h? pfh1∆::kanMX6 leu1-32::pJK148-pfh1-mt*-LEU2 oriIII-1253∆::natMX4 (12.4 kb from ade6)int::ade6-M375 int::pUC8/his3+/ade6-L469/ura4MX4 ade6∆::FRT BS-hphMX4 ura4-D18 his3-D1 leu1-32 arg3-D4	This study
MCW9835	h+ lys1::Pnmt81-cas9nH840A-hphMX4 ade6-M375 int::pUC8/his3+/ade6-L469 ura4-D8 leu1-32 his3-D1 arg3-D4	This study
MCW9525	h+ lys1::Pnmt81-cas9nD10A-hphMX4 ade6-M375 int::pUC8/his3+/ade6-L469 ura4-D8 leu1-32 his3-D1 arg3-D4	This study
MCW10107	h- ade6-M375 int::pUC8/his3+/FRT TS/ade6-L469 ura4-D8 leu1-32 his3-D1 arg3-D4	This study
MCW10108	h- ade6-M375 int::pUC8/his3+/FRT BS/ade6-L469 ura4-D8 leu1-32 his3-D1 arg3-D4	This study
JSA267	h- ade6-M375 int::pUC8/his3+/gpII cleavage site TS/ade6-L469 ura4-D8 leu1-32 his3-D1	Osman et al. [S2]
MCW1159	h- ade6-M375 int::pUC8/his3+/gpII cleavage site BS/ade6-L469 ura4-D8 leu1-32 his3-D1	Osman et al. [S2]
