# Supplementary material for: DNA nicks in both leading and lagging strand templates can trigger break-induced replication
Source: Mol Cell. 2025 Jan 2;85(1):91–106.e5. doi: 10.1016/j.molcel.2024.10.026 (PMC12095120; doi:10.1016/j.molcel.2024.10.026)
Supplement: Table S5. Details of statistical analysis, related to STAR Methods [file mmc4.xlsx]

## Sheet: Table S5
Table S5: Statistical analysis, Related to Figures 1D, 2A, 2B, 4A, 4B, 5B, 6B and S5B, and Table S1
Key	Ade = Total Ade+ frequency
	GC = Gene conversion frequency
	DEL = Deletion frequency
	Strain 1 is the first named strain in each Comparison column cell
	Strain 2 is the second named strain in each Comparison column cell
Figure(s)/Table	Figure 1D and Table S1
Data Transformed	No - all data sets did not pass Shapiro-Wilk test for lognormal distribution and, therefore, statistical analysis was performed on non-transformed data
Statistical Test	Two-tailed Mann-Whitney test
	Comparison	Exact p-value	U	Median (strain 1)	Median (strain 2)	Difference	95% CI of difference
	MCW9804 + pLX3 total Ade+ vs. MCW9804 + pLX2 total Ade+	0.0374	32	2.8000, n=11	1.94990, n=12	-0.850103	-3.13196 to -0.159266
	MCW9806 + pLX3 total Ade+ vs. MCW9806 + pLX2 total Ade+	<0.0001	0	2.66667, n=35	5481.82, n=31	5479.15	4548.58 to 5957.72
	MCW10067 + pLX3 total Ade+ vs. MCW10067 + pLX2 total Ade+	<0.0001	83	2.00580, n=26	5.18959, n=26	3.18379	2.00879 to 5.20721
	MCW9831 + pLX3 total Ade+ vs. MCW9831 + pLX2 total Ade+	<0.0001	0	3.15280, n=26	1066.17, n=30	1063.02	896.727 to 1129.61
	MCW9834 + pLX3 total Ade+ vs. MCW9834 + pLX2 total Ade+	<0.0001	0	2.68145, n=27	716.981, n=27	714.3	668.005 to 797.490
	MCW9806 + pLX3 GC vs. MCW9806 + pLX2 GC	<0.0001	0	0.6316, n=35	64.1026, n=31	63.471	37.1860 to 71.0356
	MCW9806 + pLX3 DEL vs. MCW9806 + pLX2 DEL	<0.0001	0	1.7249, n=35	5413.64, n=31	5411.91	4416.40 to 5805.14
	MCW10067 + pLX3 GC vs. MCW10067 + pLX2 GC	<0.0001	57	0.4974, n=26	2.2733, n=26	1.776	0.8731 to 3.3146
	MCW10067 + pLX3 DEL vs. MCW10067 + pLX2 DEL	<0.0001	113	1.4338, n=26	2.7839, n=26	1.35	0.7187 to 1.8937
Figure(s)/Table	Table S1
Data Transformed	Yes - all data sets passed Shapiro-Wilk test for lognormal distribution and, therefore, statistical analysis was performed on log transformed data
Statistical Test	Unpaired t test (two-tailed)
	Comparison	p-value	t, df	Mean (strain 1)	Mean (strain 2)	Difference +/-SEM	95% CI of difference		R squared	F test to compare variances
	MCW9804 + pLX3 GC vs. MCW9804 + pLX2 GC	0.0335	t=2.27569, df=21	-0.0574177	-0.32243	-0.265013 ± 0.116454	-0.507192 to -0.0228336		0.197823	F=3.23140, p-value=0.0671
	MCW9804 + pLX3 DEL vs. MCW9804 + pLX2 DEL	0.3919	t=0.874238, df=21	0.31957	0.181673	-0.137896 ± 0.157733	-0.465921 to 0.190128		0.0351168	F=1.52139, p-value=0.5165
	MCW9831 + pLX3 GC vs. MCW9831 + pLX2 GC	<0.0001	t=37.0266, df=54	-0.130294	1.9674	2.09769 ± 0.0566537	1.98411 to 2.21128		0.962104	F=1.96902, p-value=0.0806
	MCW9831 + pLX3 DEL vs. MCW9831 + pLX2 DEL	<0.0001	t=46.2241, df=54	0.372103	2.96984	2.59773 ± 0.0561987	2.48506 to 2.71041		0.97535	F=5.42725, p-value=<0.0001
	MCW9834 + pLX3 GC vs. MCW9834 + pLX2 GC	<0.0001	t=31.3102, df=52	-0.0578212	1.90484	1.96266 ± 0.0626845	1.83688 to 2.08845		0.949628	F=1.04353, p-value=0.9143
	MCW9834 + pLX3 DEL vs. MCW9834 + pLX2 DEL	<0.0001	t=35.1946, df=52	0.26596	2.82061	2.55465 ± 0.0725863	2.40899 to 2.70031		0.959711	F=10.6914, p-value=<0.0001
Figure(s)/Table	Table S1
Data Transformed	No - all data sets did not pass Shapiro-Wilk test for lognormal distribution and, therefore, statistical analysis was performed on non-transformed data
Statistical Test	Kruskal-Wallis (one-way ANOVA on ranks) with Dunn's multiple comparisons post test
	Comparison	Adjusted p-value	Mean rank (strain 1)	Mean rank (strain 2)	Mean rank difference	n (strain 1)	n (strain 2)	Z
	MCW9806 + pLX2 GC vs. MCW9831 + pLX2 GC	0.0073	34.4516	53.4667	-19.0151	31	30	2.90622
	MCW9806 + pLX2 GC vs. MCW9834 + pLX2 GC	0.1679	34.4516	46.0741	-11.6225	31	27	1.72823
	MCW9806 + pLX2 DEL vs. MCW9831 + pLX2 DEL	<0.0001	72.9355	37.8667	35.0688	31	30	5.35984
	MCW9806 + pLX2 DEL vs. MCW9834 + pLX2 DEL	<0.0001	72.9355	19.2222	53.7133	31	27	7.98702
Figure(s)/Table	Figure 2A and Table S1
Data Transformed	No - all data sets did not pass Shapiro-Wilk test for lognormal distribution and, therefore, statistical analysis was performed on non-transformed data
Statistical Test	Kruskal-Wallis (one-way ANOVA on ranks) with Dunn's multiple comparisons post test
	Comparison	Adjusted p-value	Mean rank (strain 1)	Mean rank (strain 2)	Mean rank difference	n (strain 1)	n (strain 2)	Z
	MCW9806 + pLX3 total Ade+ vs. MCW11139 + pLX3 total Ade+	>0.9999	60.5429	69	-8.45714	35	24	0.749443
	MCW9806 + pLX3 total Ade+ vs. MCW11119 + pLX3 total Ade+	<0.0001	60.5429	129.733	-69.1905	35	15	5.26553
	MCW9806 + pLX3 total Ade+ vs. MCW11123 + pLX3 total Ade+	0.6243	60.5429	46.8636	13.6792	35	44	1.41843
	MCW9806 + pLX3 total Ade+ vs. MCW11127 + pLX3 total Ade+	<0.0001	60.5429	106.724	-46.1813	35	29	4.31927
	MCW9831 + pLX3 total Ade+ vs. MCW10347 + pLX3 total Ade+	>0.9999	48.9615	45.8611	3.10043	26	36	0.284852
	MCW9831 + pLX3 total Ade+ vs. MCW10333 + pLX3 total Ade+	<0.0001	48.9615	114.292	-65.3301	26	24	5.45728
	MCW9831 + pLX3 total Ade+ vs. MCW10342 + pLX3 total Ade+	0.012	48.9615	8.26667	40.6949	26	15	2.96781
	MCW9831 + pLX3 total Ade+ vs. MCW11130 + pLX3 total Ade+	<0.0001	48.9615	109.778	-60.8162	26	45	5.83766
	MCW9834 + pLX3 total Ade+ vs. MCW10343 + pLX3 total Ade+	>0.9999	40.3889	47.6618	-7.27288	27	34	0.884497
	MCW9834 + pLX3 total Ade+ vs. MCW10330 + pLX3 total Ade+	0.0001	40.3889	78.0417	-37.6528	27	24	4.20759
	MCW9834 + pLX3 total Ade+ vs. MCW10335 + pLX3 total Ade+	0.8869	40.3889	27.2308	13.1581	27	13	1.22194
	MCW9834 + pLX3 total Ade+ vs. MCW11137 + pLX3 total Ade+	<0.0001	40.3889	97.25	-56.8611	27	12	5.13794
Figure(s)/Table	Figure 2B and Table S1
Data Transformed	No - all data sets did not pass Shapiro-Wilk test for lognormal distribution and, therefore, statistical analysis was performed on non-transformed data
Statistical Test	Kruskal-Wallis (one-way ANOVA on ranks) with Dunn's multiple comparisons post test
	Comparison	Adjusted p-value	Mean rank (strain 1)	Mean rank (strain 2)	Mean rank difference	n (strain 1)	n (strain 2)	Z
	MCW9806 + pLX2 total Ade+ vs. MCW11139 + pLX2 total Ade+	>0.9999	74.2581	72.6667	1.5914	31	24	0.140318
	MCW9806 + pLX2 total Ade+ vs. MCW11119 + pLX2 total Ade+	>0.9999	74.2581	79.4	-5.14194	31	15	0.391926
	MCW9806 + pLX2 total Ade+ vs. MCW11123 + pLX2 total Ade+	0.1048	74.2581	52.6111	21.647	31	45	2.22334
	MCW9806 + pLX2 total Ade+ vs. MCW11127 + pLX2 total Ade+	0.1163	74.2581	97.7759	-23.5178	31	29	2.18238
	MCW9831 + pLX2 total Ade+ vs. MCW10347 + pLX2 total Ade+	0.0017	61.5	23.4167	38.0833	30	36	3.52253
	MCW9831 + pLX2 total Ade+ vs. MCW10333 + pLX2 total Ade+	<0.0001	61.5	118.652	-57.1522	30	23	4.7152
	MCW9831 + pLX2 total Ade+ vs. MCW10342 + pLX2 total Ade+	0.6931	61.5	42.6667	18.8333	30	15	1.36178
	MCW9831 + pLX2 total Ade+ vs. MCW11130 + pLX2 total Ade+	<0.0001	61.5	115.298	-53.7979	30	47	5.26392
	MCW9834 + pLX2 total Ade+ vs. MCW10343 + pLX2 total Ade+	0.0069	51.963	23.5714	28.3915	27	35	3.13449
	MCW9834 + pLX2 total Ade+ vs. MCW10330 + pLX2 total Ade+	<0.0001	51.963	107.167	-55.2037	27	24	5.56453
	MCW9834 + pLX2 total Ade+ vs. MCW10335 + pLX2 total Ade+	>0.9999	51.963	63.0417	-11.0787	27	24	1.11673
	MCW9834 + pLX2 total Ade+ vs. MCW11137 + pLX2 total Ade+	0.0005	51.963	99.1667	-47.2037	27	12	3.84746
Figure(s)/Table	Table S1
Data Transformed	No - all data sets did not pass Shapiro-Wilk test for lognormal distribution and, therefore, statistical analysis was performed on non-transformed data
Statistical Test	Kruskal-Wallis (one-way ANOVA on ranks) with Dunn's multiple comparisons post test
	Comparison	Adjusted p-value	Mean rank (strain 1)	Mean rank (strain 2)	Mean rank difference	n (strain 1)	n (strain 2)	Z
	MCW9831 + pLX2 GC vs. MCW10347 + pLX2 GC	0.4272	77.4667	66.5278	10.9389	30	36	1.46689
	MCW9831 + pLX2 GC vs. MCW10333 + pLX2 GC	<0.0001	77.4667	25.0435	52.4232	30	23	6.27038
	MCW9831 + pLX2 GC vs. MCW10342 + pLX2 GC	<0.0001	77.4667	11	66.4667	30	15	6.96767
	MCW9831 + pLX2 DEL vs. MCW10347 + pLX2 DEL	<0.0001	59.9333	22.3056	37.6278	30	36	5.04577
	MCW9831 + pLX2 DEL vs. MCW10333 + pLX2 DEL	0.0002	59.9333	92.9565	-33.0232	30	23	3.94989
	MCW9831 + pLX2 DEL vs. MCW10342 + pLX2 DEL	0.6405	59.9333	48.0667	11.8667	30	15	1.24396
	MCW9834 + pLX2 GC vs. MCW10343 + pLX2 GC	>0.9999	78.1852	80.5143	-2.3291	27	35	0.285064
	MCW9834 + pLX2 GC vs. MCW10330 + pLX2 GC	<0.0001	78.1852	36.5	41.6852	27	24	4.65821
	MCW9834 + pLX2 GC vs. MCW10335 + pLX2 GC	<0.0001	78.1852	12.5	65.6852	27	24	7.34014
	MCW9834 + pLX2 DEL vs. MCW10343 + pLX2 DEL	0.0029	49.5741	22.5857	26.9884	27	35	3.30317
	MCW9834 + pLX2 DEL vs. MCW10330 + pLX2 DEL	<0.0001	49.5741	98.5	-48.9259	27	24	5.46733
	MCW9834 + pLX2 DEL vs. MCW10335 + pLX2 DEL	0.1479	49.5741	67.1667	-17.5926	27	24	1.96592
Figure(s)/Table	Table S1
Data Transformed	No - all data sets did not pass Shapiro-Wilk test for lognormal distribution and, therefore, statistical analysis was performed on non-transformed data
Statistical Test	Two-tailed Mann-Whitney test
	Comparison	Exact p-value	U	Median (strain 1)	Median (strain 2)	Difference	95% CI of difference
	MCW10333 + pLX2 GC+ vs. MCW10342 + pLX2 GC	<0.0001	45	9.30233, n=23	1.73077, n=15	-7.57156	-9.77971 to -5.41958
	MCW10333 + pLX2 DEL+ vs. MCW10342 + pLX2 DEL	<0.0001	0	3530.77, n=23	768.077, n=15	-2762.69	-3403.59 to -2238.04
	MCW10330 + pLX2 GC+ vs. MCW10335 + pLX2 GC	<0.0001	0	11.6075, n=24	1.20847, n=24	-10.3991	-12.5837 to -7.72596
	MCW10330 + pLX2 DEL+ vs. MCW10335 + pLX2 DEL	<0.0001	0	3587.61, n=24	1165.86, n=24	-2421.75	-2928.57 to -2251.43
Figure(s)/Table	Figure 4A and Table S1
Data Transformed	No - all data sets did not pass Shapiro-Wilk test for lognormal distribution and, therefore, statistical analysis was performed on non-transformed data
Statistical Test	Two-tailed Mann-Whitney test
	Comparison	Exact p-value	U	Median (strain 1)	Median (strain 2)	Difference	95% CI of difference
	MCW7229 + pLX3 total Ade+ vs. MCW7229 + pLX32 total Ade+	0.69	408	2.43718, n=30	2.45856, n=29	0.0213857	-0.596826 to 0.566256
	MCW10229 + pLX3 total Ade+ vs. MCW10229 + pLX32 total Ade+	0.7345	90	1.95986, n=14	2.54319, n=14	0.583329	-0.675883 to 1.66667
	MCW10072 + pLX3 total Ade+ vs. MCW10072 + pLX32 total Ade+	0.7306	256.5	2.20723, n=26	2.22689, n=21	0.0196598	-0.554369 to 0.810669
	MCW10236 + pLX3 total Ade+ vs. MCW10236 + pLX32 total Ade+	<0.0001	0	2.50660, n=27	34.0573, n=26	31.5507	28.2653 to 38.7387
	MCW10232 + pLX3 total Ade+ vs. MCW10232 + pLX32 total Ade+	<0.0001	0	2.16412, n=26	122.274, n=27	120.11	72.7427 to 144.103
Figure(s)/Table	Table S1
Data Transformed	No - all data sets did not pass Shapiro-Wilk test for lognormal distribution and, therefore, statistical analysis was performed on non-transformed data
Statistical Test	Two-tailed Mann-Whitney test
	Comparison	Exact p-value	U	Median (strain 1)	Median (strain 2)	Difference	95% CI of difference
	MCW10236 + pLX3 total Ade+ vs. MCW10236 + pLX32 total Ade+	<0.0001	0	2.50660, n=27	34.0573, n=26	31.5507	28.2653 to 38.7387
	MCW10684 + pLX3 total Ade+ vs. MCW10684 + pLX32 total Ade+	<0.0001	0	4.43536, n=22	53.0725, n=24	48.6371	37.4887 to 58.1438
	MCW10688 + pLX3 total Ade+ vs. MCW10688 + pLX32 total Ade+	0.6589	1091	11.8171, n=48	12.8222, n=48	1.00508	-2.06916 to 4.64665
	MCW10696 + pLX3 total Ade+ vs. MCW10696 + pLX32 total Ade+	0.0008	129	1.32398, n=24	2.89846, n=24	1.57448	0.552410 to 2.20329
	MCW11174 + pLX3 total Ade+ vs. MCW11174 + pLX32 total Ade+	<0.0001	247	5.39912, n=24	8.95917, n=48	3.56005	2.08055 to 5.57841
	MCW11154 + pLX3 total Ade+ vs. MCW11154 + pLX32 total Ade+	<0.0001	5	1.11860, n=12	3.92857, n=11	2.80997	1.75932 to 4.68731
	MCW10232 + pLX3 total Ade+ vs. MCW10232 + pLX32 total Ade+	<0.0001	0	2.16412, n=26	122.274, n=27	120.11	72.7427 to 144.103
	MCW10682 + pLX3 total Ade+ vs. MCW10682 + pLX32 total Ade+	<0.0001	0	3.93524, n=22	122.846, n=24	118.911	95.5258 to 133.841
	MCW10686 + pLX3 total Ade+ vs. MCW10686 + pLX32 total Ade+	0.3922	555	10.9085, n=36	13.5849, n=35	2.67637	-1.47528 to 4.43744
	MCW10694 + pLX3 total Ade+ vs. MCW10694 + pLX32 total Ade+	0.0008	123	0.712256, n=24	1.91919, n=23	1.20694	0.330507 to 1.65218
	MCW11178 + pLX3 total Ade+ vs. MCW11178 + pLX32 total Ade+	<0.0001	4	3.84767, n=24	30.0981, n=56	26.2505	17.1799 to 38.3384
	MCW11151 + pLX3 total Ade+ vs. MCW11151 + pLX32 total Ade+	<0.0001	93	0.718391, n=23	2.12764, n=24	1.40925	0.656486 to 2.53668
Figure(s)/Table	Figure 4B and Table S1
Data Transformed	No - all data sets did not pass Shapiro-Wilk test for lognormal distribution and, therefore, statistical analysis was performed on non-transformed data
Statistical Test	Kruskal-Wallis (one-way ANOVA on ranks) with Dunn's multiple comparisons post test
	Comparison	Adjusted p-value	Mean rank (strain 1)	Mean rank (strain 2)	Mean rank difference	n (strain 1)	n (strain 2)	Z
	MCW10236 + pLX32 total Ade+ vs. MCW10684 + pLX32 total Ade+	0.8292	135.115	155.667	-20.5513	26	24	1.38568
	MCW10236 + pLX32 total Ade+ vs. MCW10688 + pLX32 total Ade+	0.0131	135.115	96.7188	38.3966	26	48	3.00954
	MCW10236 + pLX32 total Ade+ vs. MCW10696 + pLX32 total Ade+	<0.0001	135.115	22.5417	112.574	26	24	7.59033
	MCW10236 + pLX32 total Ade+ vs. MCW11174 + pLX32 total Ade+	<0.0001	135.115	76.5104	58.605	26	48	4.59348
	MCW10236 + pLX32 total Ade+ vs. MCW11154 + pLX32 total Ade+	<0.0001	135.115	33.2727	101.843	26	11	5.40416
	MCW10232 + pLX32 total Ade+ vs. MCW10682 + pLX32 total Ade+	>0.9999	150.63	156.792	-6.16204	27	24	0.401522
	MCW10232 + pLX32 total Ade+ vs. MCW10686 + pLX32 total Ade+	<0.0001	150.63	71.1714	79.4582	27	35	5.67077
	MCW10232 + pLX32 total Ade+ vs. MCW10694 + pLX32 total Ade+	<0.0001	150.63	23.7391	126.89	27	23	8.17472
	MCW10232 + pLX32 total Ade+ vs. MCW11178 + pLX32 total Ade+	0.0192	150.63	113.571	37.0582	27	56	2.89137
	MCW10232 + pLX32 total Ade+ vs. MCW11151 + pLX32 total Ade+	<0.0001	150.63	30.3333	120.296	27	24	7.83859
Figure(s)/Table	Figure 5B and Table S1
Data Transformed	No - all data sets did not pass Shapiro-Wilk test for lognormal distribution and, therefore, statistical analysis was performed on non-transformed data
Statistical Test	Two-tailed Mann-Whitney test
	Comparison	Exact p-value	U	Median (strain 1)	Median (strain 2)	Difference	95% CI of difference
	MCW10178 + pLX47 total Ade+ vs. MCW10178 + pLX46 total Ade+	0.009	797	3.26359, n=48	3.88100, n=48	0.617411	0.208816 to 1.47778
	MCW10174 + pLX47 total Ade+ vs. MCW10174 + pLX46 total Ade+	<0.0001	119	2.48447, n=35	5.02544, n=34	2.54097	2.15941 to 3.32641
	MCW10481 + pLX47 total Ade+ vs. MCW10481 + pLX46 total Ade+	<0.0001	30	5.51402, n=43	18.3824, n=47	12.8683	9.63707 to 14.5942
	MCW10473 + pLX47 total Ade+ vs. MCW10473 + pLX46 total Ade+	<0.0001	2	5.28846, n=33	18.9579, n=36	13.6694	10.4968 to 15.1592
	MCW10708 + pLX47 total Ade+ vs. MCW10708 + pLX46 total Ade+	<0.0001	4	7.53769, n=45	43.6074, n=48	36.0697	29.7682 to 37.8938
	MCW10706 + pLX47 total Ade+ vs. MCW10706 + pLX46 total Ade+	<0.0001	0	7.06842, n=24	46.2222, n=23	39.1538	34.4940 to 41.5242
	MCW10481 + pLX46 total Ade+ vs. MCW10708 + pLX46 total Ade+	<0.0001	193	18.3824, n=47	43.6074, n=48	25.225	19.0381 to 28.1560
	MCW10473 + pLX46 total Ade+ vs. MCW10706 + pLX46 total Ade+	<0.0001	15	18.9579, n=36	46.2222, n=23	27.2644	22.0528 to 30.6329
Figure(s)/Table	Figure S5B and Table S1
Data Transformed	Yes - all data sets passed Shapiro-Wilk test for lognormal distribution and, therefore, statistical analysis was performed on log transformed data
Statistical Test	Unpaired t test (two-tailed)
	Comparison	p-value	t, df	Mean (strain 1)	Mean (strain 2)	Difference +/-SEM	95% CI of difference		R squared	F test to compare variances
	MCW9835 + pLX3 total Ade+ vs. MCW9835 + pLX2 total Ade+	<0.0001	t=66.2726, df=33	0.438593	3.20042	2.76182 ± 0.0416737	2.67704 to 2.84661		0.992542	F=1.94372, p-value=0.1847
	MCW9525 + pLX3 total Ade+ vs. MCW9525 + pLX2 total Ade+	<0.0001	t=58.8139, df=27	0.401325	3.05469	2.65336 ± 0.0451145	2.56079 to 2.74593		0.992255	F=3.34545, p-value=0.0325
	MCW10107 + pREP1 total Ade+ vs. MCW10107 + pREP1-Flp total Ade+	<0.0001	t=41.0228, df=27	0.511325	2.91682	2.40550 ± 0.0586381	2.28518 to 2.52581		0.984209	F=6.04439, p-value=0.0020
	MCW10108 + pREP1 total Ade+ vs. MCW10108 + pREP1-Flp total Ade+	<0.0001	t=55.2042, df=28	0.42765	3.04169	2.61404 ± 0.0473522	2.51705 to 2.71104		0.990896	F=1.31552, p-value=0.6148
	JSA267 + pREP1 total Ade+ vs. JSA267 + pREP1-gpII total Ade+	<0.0001	t=54.0939, df=42	0.399643	2.96354	2.56390 ± 0.0473972	2.46824 to 2.65955		0.98585	F=1.94987, p-value=0.1307
	MCW1159 + pREP1 total Ade+ vs. MCW1159 + pREP1-gpII total Ade+	<0.0001	t=65.2424, df=44	0.358301	3.04193	2.68363 ± 0.0411332	2.60073 to 2.76653		0.989769	F=4.49394, p-value=0.0008
Figure(s)/Table	Figure 6B and Table S1
Data Transformed	No - all data sets did not pass Shapiro-Wilk test for lognormal distribution and, therefore, statistical analysis was performed on non-transformed data
Statistical Test	Two-tailed Mann-Whitney test
	Comparison	Exact p-value	U	Median (strain 1)	Median (strain 2)	Difference	95% CI of difference
	MCW10481 + pLX47 total Ade+ vs. MCW10481 + pLX46 total Ade+	<0.0001	30	5.51402, n=43	18.3824, n=47	12.8683	9.63707 to 14.5942
	MCW10473 + pLX47 total Ade+ vs. MCW10473 + pLX46 total Ade+	<0.0001	2	5.28846, n=33	18.9579, n=36	13.6694	10.4968 to 15.1592
	MCW10798 + pREP1 total Ade+ vs. MCW10798 + pREP1-Flp total Ade+	<0.0001	1	3.90083, n=43	61.3380, n=45	57.4372	50.1544 to 65.7994
	MCW10853 + pREP1 total Ade+ vs. MCW10853 + pREP1-Flp total Ade+	<0.0001	0	6.51776, n=16	61.2903, n=23	54.7726	41.4138 to 77.3345
	MCW10190 + pREP1 total Ade+ vs. MCW10190 + pREP1-gpII total Ade+	<0.0001	7	5.95597, n=43	42.0909, n=44	36.1349	31.4677 to 44.2394
	MCW10194 + pREP1 total Ade+ vs. MCW10194 + pREP1-gpII total Ade+	<0.0001	0	5.31325, n=43	72.0000, n=45	66.6867	57.4435 to 77.3544
Figure(s)/Table	Table S1
Data Transformed	No - all data sets did not pass Shapiro-Wilk test for lognormal distribution and, therefore, statistical analysis was performed on non-transformed data
Statistical Test	Kruskal-Wallis (one-way ANOVA on ranks) with Dunn's multiple comparisons post test
	Comparison	Adjusted p-value	Mean rank (strain 1)	Mean rank (strain 2)	Mean rank difference	n (strain 1)	n (strain 2)	Z
	MCW10481 + pLX46 total Ade+ vs. MCW10798 + pREP1-Flp total Ade+	<0.0001	31.8723	127.378	-95.5054	47	45	7.7569
	MCW10481 + pLX46 total Ade+ vs. MCW10853 + pREP1-Flp total Ade+	<0.0001	31.8723	127.304	-95.432	47	23	6.35267
	MCW10481 + pLX46 total Ade+ vs. MCW10190 + pREP1-gpII total Ade+	<0.0001	31.8723	94.3409	-62.4686	47	44	5.04446
	MCW10481 + pLX46 total Ade+ vs. MCW10194 + pREP1-gpII total Ade+	<0.0001	31.8723	146.689	-114.817	47	45	9.32533
	MCW10473 + pLX46 total Ade+ vs. MCW10798 + pREP1-Flp total Ade+	<0.0001	20.7778	118.067	-97.2889	36	45	7.78914
	MCW10473 + pLX46 total Ade+ vs. MCW10853 + pREP1-Flp total Ade+	<0.0001	20.7778	117.913	-97.1353	36	23	6.51444
	MCW10473 + pLX46 total Ade+ vs. MCW10190 + pREP1-gpII total Ade+	<0.0001	20.7778	85.9545	-65.1768	36	44	5.19202
	MCW10473 + pLX46 total Ade+ vs. MCW10194 + pREP1-gpII total Ade+	<0.0001	20.7778	137.022	-116.244	36	45	9.30676
Figure(s)/Table	Figure 6C and Table S1
Data Transformed	No - all data sets did not pass Shapiro-Wilk test for lognormal distribution and, therefore, statistical analysis was performed on non-transformed data
Statistical Test	Kruskal-Wallis (one-way ANOVA on ranks) with Dunn's multiple comparisons post test
	Comparison	Adjusted p-value	Mean rank (strain 1)	Mean rank (strain 2)	Mean rank difference	n (strain 1)	n (strain 2)	Z
	MCW11219 + pOMH2 total Ade+ vs. MCW11226 + pOMH2 total Ade+	0.0018	65.9	44.1333	21.7667	20	30	3.32746
	MCW11219 + pOMH2 total Ade+ vs. MCW11234 + pOMH2 total Ade+	<0.0001	65.9	15.6786	50.2214	20	28	7.56994
	MCW11222 + pOMH2 total Ade+ vs. MCW11230 + pOMH2 total Ade+	0.0023	75.35	51.1333	24.2167	20	30	3.24699
	MCW11222 + pOMH2 total Ade+ vs. MCW11238 + pOMH2 total Ade+	<0.0001	75.35	24.7179	50.6321	20	39	7.12563
